# Supplementary material for: Gliophorusglutinosus sp. nov. (Hygrophoraceae, Agaricales) from Eastern Himalayan region of India
Source: MycoKeys. 2018 Dec 21;(44):123–35. doi: 10.3897/mycokeys.44.28554 (PMC6310712; doi:10.3897/mycokeys.44.28554)
Supplement: XML Treatment for Gliophorus glutinosus [file mycokeys.44.28554-treatment1.xml]

<!DOCTYPE tp:taxon-treatment
  PUBLIC "-//TaxonX//DTD Taxonomic Treatment Publishing DTD v0 20100105//EN" "tax-treatment-NSO.dtd">
<tp:taxon-treatment xmlns:tp="http://www.plazi.org/taxpub"><tp:treatment-meta><kwd-group><label>Taxon classification</label><kwd><named-content xmlns:xlink="http://www.w3.org/1999/xlink" content-type="kingdom">Fungi</named-content></kwd><kwd><named-content xmlns:xlink="http://www.w3.org/1999/xlink" content-type="order">Agaricales</named-content></kwd><kwd><named-content xmlns:xlink="http://www.w3.org/1999/xlink" content-type="family">Hygrophoraceae</named-content></kwd></kwd-group><mixed-citation publication-type="journal"><person-group><name><surname>Chakraborty</surname><given-names>Dyutiparna</given-names></name><name><surname>Das</surname><given-names>Kanad</given-names></name><name><surname>Vizzini</surname><given-names>Alfredo</given-names></name></person-group><article-title><italic><tp:taxon-name><tp:taxon-name-part taxon-name-part-type="genus" reg="Gliophorus">Gliophorus</tp:taxon-name-part><tp:taxon-name-part taxon-name-part-type="species" reg="glutinosus">glutinosus</tp:taxon-name-part></tp:taxon-name></italic> sp. nov. (<tp:taxon-name><tp:taxon-name-part taxon-name-part-type="family">Hygrophoraceae</tp:taxon-name-part></tp:taxon-name>, <tp:taxon-name><tp:taxon-name-part taxon-name-part-type="order">Agaricales</tp:taxon-name-part></tp:taxon-name>) from Eastern Himalayan region of India</article-title><source>MycoKeys</source><day>21</day><month>12</month><year>2018</year><volume>2018</volume><issue>44</issue><fpage>123</fpage><lpage>135</lpage><pub-id pub-id-type="doi">10.3897/mycokeys.44.28554</pub-id></mixed-citation></tp:treatment-meta><tp:nomenclature><tp:taxon-name>
              <tp:taxon-name-part taxon-name-part-type="genus" reg="Gliophorus">Gliophorus</tp:taxon-name-part>
              <tp:taxon-name-part taxon-name-part-type="species" reg="glutinosus">glutinosus</tp:taxon-name-part>
              <object-id xmlns:xlink="http://www.w3.org/1999/xlink" content-type="mycobank" xlink:type="simple">825657</object-id>
            </tp:taxon-name><tp:taxon-authority>K. Das, D. Chakr. &amp; Vizzini</tp:taxon-authority><tp:taxon-status xmlns:xlink="http://www.w3.org/1999/xlink" xlink:type="simple">sp. nov.</tp:taxon-status><xref ref-type="fig" rid="F3">Figs 3</xref><xref ref-type="fig" rid="F4">, 4</xref></tp:nomenclature><tp:treatment-sec sec-type="diagnosis" id="SECID0EAOAC"><title>Diagnosis.</title><p>Distinguished from all the allied taxa by its nrITS sequence and possessing a combination of features like typically twisted stipe submerged under thick gluten, sticky pileus, presence of gluten at lamellar edge, decurrent lamellae, indistinct odour, ixocheilocystidia and presence of pleuropseudocystidia and absence of clamps in pileipellis hyphae.</p></tp:treatment-sec><tp:treatment-sec sec-type="material" id="SECID0EFOAC"><title>Type.</title><p>INDIA. Sikkim: South District, Thangse, 1962 m alt., <named-content xmlns:xlink="http://www.w3.org/1999/xlink" content-type="dwc:verbatimCoordinates" xlink:type="simple"><named-content content-type="geo-json" specific-use="{&#34;type&#34;:&#34;Point&#34;,&#34;coordinates&#34;:[88.358650,27.308267]}" id="NCID0EOOAC" xlink:type="simple">27°18.496'N, 88°21.519'E</named-content></named-content>, 23 August 2017, <italic>D. Chakraborty</italic> &amp; <italic>K. Das</italic>, <italic>DC 17–28</italic> (Holotype CAL!).</p></tp:treatment-sec><tp:treatment-sec sec-type="etymology" id="SECID0EZOAC"><title>Etymology.</title><p>The epithet “<italic>glutinosus</italic>” refers to the highly glutinous stipe surface.</p><p><italic>Pileus</italic> 5–20 mm diam., convex with a shallow central depression at disc when young, becoming plano-convex at maturity; surface highly glutinous, sticky, sulcate-striate, greyish-orange (6C−B5), brownish-orange (5C5), becoming pale orange to orange white (7C7, 6A3−2) with maturity, sometimes whitish to pastel yellow (2A4) at centre; margin crenate; context ≤ 2 mm thick, concolorous with pileus surface. <italic>Lamellae</italic> subdecurrent to decurrent, moderately close to subdistant (11 per 10 mm at pileus margin), viscid, pale orange to orange white (5A3−2); lamellulae in 3 series; edges glutinous, concolorous with face of lamellae, viscid. <italic>Stipe</italic> 10−60 × 2−5 mm, central, <!--PageBreak-->hollow, cylindrical, often gradually broaden towards base, twisted, longitudinally furrowed, submerged under thick sticky gluten (1 mm); surface upper half pale orange (5A3) and pale yellow to light yellow (4A3−4) towards base. <italic>Taste</italic> and <italic>odour</italic> indistinct. <italic>Spore print</italic> not obtained.</p><!--PageBreak--><p><italic>Basidiospores</italic> 6−<italic>7</italic>−8 × 3−<italic>4.1</italic>−5 μm (n = 30, Q = 1.5−<italic>1.72</italic>−2.16), elongate-ellipsoid to nearly cylindric, smooth, thin-walled, hyaline, inamyloid, uni- to multiguttulate. <italic>Basidia</italic> 30–38 × 5–7 μm, clavate, thin-walled, with a basal clamp-connection, 2- to 4-spored; sterigmata up to 10 μm long. <italic>Lamellar edge</italic> sterile. <italic>Cheilocystidia</italic> 35–62 × 2–5 μm, slender, occasionally septate, mostly clustered together, gelatinised (embed<!--PageBreak-->ded in gelatinous matrix). <italic>Pleuropseudocystidia</italic> 31–40 × 5–7 μm, rare, subclavate to appendiculate or fusoid. <italic>Subhymenium</italic> 16–23 µm thick, not gelatinised. <italic>Hymenophoral trama</italic> subregular, consisting of clamped hyphae (3–10 μm diam.), terminal and subterminal cells 17–48 µm long, terminal cells often inflated. <italic>Pileipellis</italic> an ixocutis (when mounted in water or cotton blue), 25−60 μm thick, submerged under thick gluten (seen when mounted with cotton blue), composed of suberect, thin-walled, septate and frequently branched hyphae (observed when mounted in 5% KOH making it free from gluten); terminal elements 15–40 × 2–5 μm, with rounded apex, clamps absent. <italic>Stipitipellis</italic> an ixocutis (when mounted in water or cotton blue) to an ixotrichoderm (when revived in KOH), mostly similar to that of pileipellis.</p></tp:treatment-sec><tp:treatment-sec sec-type="habitat" id="SECID0ECCAE"><title>Habitat/ Distribution.</title><p>Growing in groups or gregariously on soil amongst leaf-litter of angiospermous plants.</p></tp:treatment-sec><tp:treatment-sec sec-type="Additional specimen examined" id="SECID0EHCAE"><title>Additional specimen examined.</title><p>INDIA. Sikkim: South District, Thangse, 1962 m alt., <named-content xmlns:xlink="http://www.w3.org/1999/xlink" content-type="dwc:verbatimCoordinates" xlink:type="simple"><named-content content-type="geo-json" specific-use="{&#34;type&#34;:&#34;Point&#34;,&#34;coordinates&#34;:[88.358650,27.308267]}" id="NCID0EQCAE" xlink:type="simple">27°18.496'N, 88°21.519'E</named-content></named-content>, 23 August 2017, <italic>D. Chakraborty</italic> &amp; <italic>K. Das</italic>, DC 17–38 (CAL).</p><fig id="F1" position="float" orientation="portrait"><label>Figure 1.</label><caption><p>Phylogram resulting from Maximum likelihood analyses of nrITS region. Nodes were annotated with MLB values. MLB values &gt; 70% are shown. Sequences derived from the novel species <italic><tp:taxon-name><tp:taxon-name-part taxon-name-part-type="genus" reg="Gliophorus">Gliophorus</tp:taxon-name-part><tp:taxon-name-part taxon-name-part-type="species" reg="glutinosus">glutinosus</tp:taxon-name-part></tp:taxon-name></italic> (MH392195 and MH392196) are shown in red and bold.</p></caption><graphic xmlns:xlink="http://www.w3.org/1999/xlink" xlink:href="mycokeys-44-123-g001.jpg" position="float" orientation="portrait" xlink:type="simple" id="oo_252691.jpg"/></fig><fig id="F2" position="float" orientation="portrait"><label>Figure 2.</label><caption><p>Phylogram resulting from Bayesian phylogeny of nrITS region. Nodes were annotated with BPP values. BPP values &gt; 0.95 are shown. Sequences derived from the novel species <italic><tp:taxon-name><tp:taxon-name-part taxon-name-part-type="genus" reg="Gliophorus">Gliophorus</tp:taxon-name-part><tp:taxon-name-part taxon-name-part-type="species" reg="glutinosus">glutinosus</tp:taxon-name-part></tp:taxon-name></italic> (MH392195 and MH392196) are shown in red and bold.</p></caption><graphic xmlns:xlink="http://www.w3.org/1999/xlink" xlink:href="mycokeys-44-123-g002.jpg" position="float" orientation="portrait" xlink:type="simple" id="oo_252692.jpg"/></fig><fig id="F3" position="float" orientation="portrait"><label>Figure 3.</label><caption><p><italic><tp:taxon-name><tp:taxon-name-part taxon-name-part-type="genus" reg="Gliophorus">Gliophorus</tp:taxon-name-part><tp:taxon-name-part taxon-name-part-type="species" reg="glutinosus">glutinosus</tp:taxon-name-part></tp:taxon-name></italic> (from DC 17–28, holotype). <bold>a–c</bold> Fresh basidiomata in field or in base-camp <bold>d</bold> Transverse section through pileipellis showing ixocutis pattern (under cotton blue) <bold>e, f</bold> Hyphal elements in pileipellis (after removal of gluten) <bold>g</bold> Cheilocystidia (after removal of gluten at lamellae edge) <bold>h</bold> Pleuropseudocystidium <bold>i</bold> Basidioles <bold>j</bold> Hyphae in hymenophoral <tp:taxon-name><tp:taxon-name-part taxon-name-part-type="genus" reg="Hymenophoral"/><tp:taxon-name-part taxon-name-part-type="species" reg="trama">trama</tp:taxon-name-part></tp:taxon-name><bold>k</bold> Basidiospores. Scale bars: 20 µm (<bold>d, e, g</bold>); 10 µm (<bold>f, h, i, j, k</bold>).</p></caption><graphic xmlns:xlink="http://www.w3.org/1999/xlink" xlink:href="mycokeys-44-123-g003.jpg" position="float" orientation="portrait" xlink:type="simple" id="oo_252693.jpg"/></fig><fig id="F4" position="float" orientation="portrait"><label>Figure 4.</label><caption><p><italic><tp:taxon-name><tp:taxon-name-part taxon-name-part-type="genus" reg="Gliophorus">Gliophorus</tp:taxon-name-part><tp:taxon-name-part taxon-name-part-type="species" reg="glutinosus">glutinosus</tp:taxon-name-part></tp:taxon-name></italic> (from DC 17–28, holotype) <bold>a</bold> Basidiospores <bold>b</bold> Basidia and basidioles <bold>c</bold><tp:taxon-name><tp:taxon-name-part taxon-name-part-type="genus" reg="Pleuropseudocystidia">Pleuropseudocystidia</tp:taxon-name-part></tp:taxon-name><bold>d</bold> Ixocheilocystidia <bold>e</bold> Hyphal elements in pileipellis (without gluten and in 5% KOH). Scale bars: 10 µm (<bold>a–e</bold>).</p></caption><graphic xmlns:xlink="http://www.w3.org/1999/xlink" xlink:href="mycokeys-44-123-g004.jpg" position="float" orientation="portrait" xlink:type="simple" id="oo_252694.jpg"/></fig></tp:treatment-sec></tp:taxon-treatment>
